# Supplementary material for: Comparison between 16S rRNA and shotgun sequencing in colorectal cancer, advanced colorectal lesions, and healthy human gut microbiota
Source: BMC Genomics. 2024 Jul 29;25:730. doi: 10.1186/s12864-024-10621-7 (PMC11285316; doi:10.1186/s12864-024-10621-7)
Supplement: Supplementary file 13 — Supplementary Material 13 [file 12864_2024_10621_MOESM13_ESM.xlsx]

## Sheet: Hoja1
GENUS	Presence in UHGG v2.0.1 database	Habitat	References
Ruminococcoides	No	Isolated from human bile	PMID 35863028
Escherichia-Shigella	Special case, not applied	Not applies	Not applies
Erysipelotrichaceae UCG-003	UCG, SILVA specifical nomenclature	Human stool	PMID 35975640
Neglectibacter	No	Human gut	PMID 34932147
Massiliprevotella	No	Human stool	PMID 28409003
Mesorhizobium	No	Contamination (environment)	PMID 29118049
Labrys	No	Contamination (environment)	PMID 18319480
Howardella	No	Human gut	PMID 31712445
Tyzzerella	No	Human gut	PMID 35807903
Colidextribacter	No	Human gut	PMID 35975640
Lachnospiraceae NK4A136 group	SILVA exclusive	Human gut	PMID 37374063
Lelliottia	No	Contamination (found in seagulls)	PMID 37941936
Paratractidigestivibacter	No	Human gut	PMID 34047688
Lachnospiraceae FCS020 group	No	Human gut	PMID 37533836
Tractidigestivibacter	No	Contamination (described in the rumen)	13th international gut microbiology symposium 2023 The high g+c lactic acid bacteria olsenella and tractidigestivibacter are important members of the rumen microbiota involved in glycyl radical enzyme-mediated metabolism
Casaltella	No	Human gut	https://www.theses.fr/2018AIXM0177
Faecalicatena	No	Human gut	https://www.microbiomeatlas.org/search.php?search=Genus:Faecalicatena
Colibacter	No	Human left colon	PMID 31748674
Butyribacter	No	Human gut. Only for this genera exists one specie: Butyribacter intestini (found in the study)	PMID 33892267
Mogibacterium	No	Genus more associated as human oral inhabitant	https://lpsn.dsmz.de/species/mogibacterium-diversum
Actinotignum	No	Opportunistic pathogen more related in urine system but can be implied on CRC	PMID 36847529
Peptidiphaga	No	Genus more associated as human oral inhabitant	https://onlinelibrary.wiley.com/doi/full/10.1111/prd.12363
Schaalia	No	Detected in human jejunum	PMID 35102222
Gardnerella	No	Typical in vagina and urogenital tract but detected in UC patients in China	PMID 33718417
Parafannyhessea	No	Olsenella umbonata reclassified as Parafannyhessea umbonata, detected in human stool samples	PMID 34047688
Abiotrophia	No	Normal flora intestinal tract	PMID 33598267
Carnobacterium	No	Described in colon	PMID 37478851
Ihubacter	No	Isolated from human gut	PMID 27579171
Luxibacter	No	Isolated from human gut	PMID 33732473
Moryella	No	Human faeces	PMID 35095773
Flintibacter	No	Culturomics human fecal sample	PMID 30118379
Fastidiosipila	No	Human diarrheal samples	PMID 32655699
Solibaculum	No	Human faeces	PMID 33913539
Paeniclostridium	No	Taxa putatively participating in protein catabolism in the colon	PMID 31803157
Absiella	No	Human stool	PMID 35851765
Culturomica	No	Isolated from human gut	PMID 27437116
Marseilla	No	Isolated from human gut	PMID 27408742
Massiliprevotella	No	isolated from human stool samples	PMID 28409003
Metaprevotella	No	Isolated from human ileum	PMID 28275438
Tannerella	No	Most described in oral microbiota but related in CRC	PMID 31450675
Candidatus Saccharimonas	No	Present in fecal samples	PMID 37577371
Elusimicrobium	No	Described in colon/although also in sediments	PMID 29687353/https://www.sciencedirect.com/topics/agricultural-and-biological-sciences/elusimicrobium
Mycoplasma	No	Human gut	PMID 26257129
Enhydrobacter	No	Environmental	https://www.sciencedirect.com/topics/agricultural-and-biological-sciences/enhydrobacter
Phreatobacter	No	Environmental	PMID 24277862
Delftia	No	Human gut CRC	PMID 36765824
Rudaea	No	Gastric mucosa	PMID 34784372
Mobiluncus	No	More related to bacterial vaginosis	PMID 37175971
Traorella	No	Isolated from human left colon	PMID 30949346
Cloacibacterium	No	Colon tissue in ulcerative colitis patients	PMID 34555295
FAMILY
Aerococcaceae	Corresponding genus (Abiotrophia) already commented
Erysipelatoclostridiaceae	Corresponding genus (Erysipelotrichaceae UCG-003) already commented
Phreatobacteracea	Corresponding genus (Phreatobacter) already commented
Xanthobacteraceae	Corresponding genus (Labrys) already commented
Rhodanobacteraceae	Corresponding genus (Rudaea) already commented
